# Supplementary material for: PIM1 Inhibition Affects Glioblastoma Stem Cell Behavior and Kills Glioblastoma Stem-like Cells
Source: Int J Mol Sci. 2021 Oct 15;22(20):11126. doi: 10.3390/ijms222011126 (PMC8541331; doi:10.3390/ijms222011126)
Supplement: Supplementary file 1 [file ijms-22-11126-s001.zip]

Archive with 1 entries (1 files):
- ijms-1405222-supplementary.pdf
